# Supplementary material for: Evaluating pharmacists’ knowledge, attitude, and practices toward amiodarone cross-reactivity with iodine: a cross-sectional pilot study
Source: PeerJ. 2022 Jul 8;10:e13665. doi: 10.7717/peerj.13665 (PMC9272816; doi:10.7717/peerj.13665)
Supplement: Supplemental Information 1 [file peerj-10-13665-s001.xlsx]

## Sheet: Sheet
Data	What is your age	Gender	Year of initial pharmacy license	Board of Pharmacy Specialties Certification	In what country do you work?	Region in which you currently	Amiodarone has iodine in it's structure	Which of the following can be caused by amiodarone, check all that apply			Which of the following warrants dose adjustment prior to amiodarone initiation?	The following allergies should be considered prior to amiodarone use, check all that apply:						In a patient with known iodine allergy, do you recommend premedication with corticosteroids and/or antihistamines?	In a patient with known shellfish allergy, do you recommend premedication with corticosteroids and/or antihistamines prior to amiodarone initiation?	Which of the following allergies, do you think should be in your pharmacy computer system and/or electronic medical record? Check all that apply:
	Open-Ended Response	Response	Response	Response	Response	Response	Response	Thyroid diseases	Lung diseases	Liver diseases	Response	Sulfa allergy	Peanut allergy	Shellfish allergy	Animal dander	Iodine allergy	None of the above	Response	Response	Peanut allergy	Iodine allergy	Penicillin allergy	Sulfa allergy	Shellfish allergy
	32	Male	More than 10 years	No	Saudi Arabia	Riyadh	True	Thyroid diseases		Liver diseases	Digoxin						None of the above				Iodine allergy		Sulfa allergy
	34	Female	5-10 years	No	Kuwait		True	Thyroid diseases			Both digoxin and warfarin					Iodine allergy		Yes	Yes		Iodine allergy
	45	Female	Less than 5 years	No	Saudi Arabia	Makkah	True		Lung diseases	Liver diseases	Both digoxin and warfarin		Peanut allergy	Shellfish allergy						Peanut allergy		Penicillin allergy		Shellfish allergy
	33	Male	5-10 years	Yes	Saudi Arabia	Riyadh	True	Thyroid diseases	Lung diseases	Liver diseases	Both digoxin and warfarin						None of the above				Iodine allergy
	38	Female	More than 10 years	Yes	Saudi Arabia	Tabuk	True	Thyroid diseases		Liver diseases	Digoxin			Shellfish allergy		Iodine allergy			Yes	Peanut allergy	Iodine allergy	Penicillin allergy	Sulfa allergy	Shellfish allergy
	24	Female	Less than 5 years	No	Saudi Arabia	Makkah	True	Thyroid diseases			Both digoxin and warfarin					Iodine allergy		Yes	Yes	Peanut allergy	Iodine allergy	Penicillin allergy	Sulfa allergy	Shellfish allergy
	33	Male	5-10 years	No	Saudi Arabia	Riyadh	True	Thyroid diseases	Lung diseases		Warfarin	Sulfa allergy				Iodine allergy					Iodine allergy	Penicillin allergy		Shellfish allergy
	38	Female	More than 10 years	Yes	Saudi Arabia	Eastern	True	Thyroid diseases			Both digoxin and warfarin					Iodine allergy		Yes	No		Iodine allergy
	27	Female	Less than 5 years	No	Saudi Arabia	Jazan	True			Liver diseases	Both digoxin and warfarin					Iodine allergy		Yes	Yes		Iodine allergy
	24	Female	Less than 5 years	Yes	Saudi Arabia	Jazan	True	Thyroid diseases			Digoxin					Iodine allergy		Yes	Yes		Iodine allergy		Sulfa allergy
	33	Female	More than 10 years	Yes	United Arab of Emirates		True			Liver diseases	Both digoxin and warfarin			Shellfish allergy		Iodine allergy			Yes		Iodine allergy			Shellfish allergy
	35	Male	More than 10 years	No	United Arab of Emirates		True	Thyroid diseases			Both digoxin and warfarin					Iodine allergy		No	No			Penicillin allergy
	37	Male	More than 10 years	Yes	United Arab of Emirates		True			Liver diseases	Both digoxin and warfarin	Sulfa allergy				Iodine allergy					Iodine allergy		Sulfa allergy
	32	Male	Less than 5 years	No	United Arab of Emirates		True		Lung diseases		Both digoxin and warfarin					Iodine allergy		Yes	No		Iodine allergy
	55	Male	More than 10 years	Yes	Other countries		False	Thyroid diseases			Digoxin	Sulfa allergy										Penicillin allergy
	24	Female	Less than 5 years	Yes	Saudi Arabia	Eastern	False		Lung diseases	Liver diseases	Both digoxin and warfarin	Sulfa allergy											Sulfa allergy
	41	Female	More than 10 years	Yes	United Arab of Emirates		True	Thyroid diseases		Liver diseases	Both digoxin and warfarin					Iodine allergy		No	Yes			Penicillin allergy	Sulfa allergy
	33	Female	5-10 years	Yes	United Arab of Emirates		True			Liver diseases	Both digoxin and warfarin					Iodine allergy		Yes	Yes		Iodine allergy	Penicillin allergy	Sulfa allergy
	42	Female	More than 10 years	Yes	United Arab of Emirates		True		Lung diseases		Both digoxin and warfarin					Iodine allergy		Yes	Yes			Penicillin allergy
	37	Female	More than 10 years	Yes	United Arab of Emirates		False	Thyroid diseases			Both digoxin and warfarin	Sulfa allergy										Penicillin allergy	Sulfa allergy
	39	Female	More than 10 years	Yes	United Arab of Emirates		True			Liver diseases	Warfarin					Iodine allergy		No	Yes	Peanut allergy	Iodine allergy	Penicillin allergy	Sulfa allergy	Shellfish allergy
	29	Male	5-10 years	Yes	Saudi Arabia	Eastern	False			Liver diseases	Both digoxin and warfarin						None of the above			Peanut allergy
	28	Female	Less than 5 years	No	Saudi Arabia	Qassim	True	Thyroid diseases			Both digoxin and warfarin					Iodine allergy		No	Yes	Peanut allergy	Iodine allergy	Penicillin allergy	Sulfa allergy	Shellfish allergy
	32	Female	Less than 5 years	No	United Arab of Emirates		True			Liver diseases	Both digoxin and warfarin	Sulfa allergy				Iodine allergy					Iodine allergy	Penicillin allergy	Sulfa allergy
	25	Female	Less than 5 years	No	Saudi Arabia	Eastern	True	Thyroid diseases	Lung diseases		Warfarin	Sulfa allergy				Iodine allergy					Iodine allergy		Sulfa allergy
	45	Male	More than 10 years	No	Saudi Arabia	Riyadh	True	Thyroid diseases	Lung diseases	Liver diseases	Both digoxin and warfarin					Iodine allergy		Yes	Yes	Peanut allergy	Iodine allergy	Penicillin allergy	Sulfa allergy	Shellfish allergy
	35	Female	More than 10 years	No	Saudi Arabia	Makkah	False		Lung diseases		Both digoxin and warfarin			Shellfish allergy					No			Penicillin allergy	Sulfa allergy
	53	Male	More than 10 years	No	United Arab of Emirates		True			Liver diseases	Both digoxin and warfarin						None of the above			Peanut allergy		Penicillin allergy	Sulfa allergy
	37	Female	More than 10 years	Yes	Saudi Arabia	Makkah	True	Thyroid diseases			Both digoxin and warfarin					Iodine allergy		No	Yes			Penicillin allergy
	49	Male	More than 10 years	Yes	United Arab of Emirates		False	Thyroid diseases			Digoxin						None of the above					Penicillin allergy
	33	Female	5-10 years	Yes	United Arab of Emirates		False	Thyroid diseases			Both digoxin and warfarin					Iodine allergy		Yes	No			Penicillin allergy	Sulfa allergy
	38	Male	More than 10 years	Yes	Saudi Arabia	Asir	True			Liver diseases	Both digoxin and warfarin					Iodine allergy		Yes	Yes		Iodine allergy
	32	Female	5-10 years	No	Saudi Arabia	Makkah	False	Thyroid diseases			Warfarin	Sulfa allergy										Penicillin allergy	Sulfa allergy
	27	Male	Less than 5 years	No	Saudi Arabia	Hail	False	Thyroid diseases			Both digoxin and warfarin	Sulfa allergy											Sulfa allergy
	45	Female	More than 10 years	Yes	Saudi Arabia	Makkah	False			Liver diseases	Both digoxin and warfarin					Iodine allergy		Yes	Yes	Peanut allergy		Penicillin allergy	Sulfa allergy
	31	Female	5-10 years	No	Saudi Arabia	Riyadh	False		Lung diseases		Both digoxin and warfarin						None of the above			Peanut allergy	Iodine allergy	Penicillin allergy	Sulfa allergy	Shellfish allergy
	56	Male	More than 10 years	Yes	Other countries		True	Thyroid diseases			Warfarin					Iodine allergy		No	Yes	Peanut allergy	Iodine allergy	Penicillin allergy	Sulfa allergy	Shellfish allergy
	32	Female	5-10 years	Yes	United Arab of Emirates		True			Liver diseases	Both digoxin and warfarin					Iodine allergy		No	No		Iodine allergy
	30	Female	5-10 years	Yes	United Arab of Emirates		True	Thyroid diseases			Both digoxin and warfarin					Iodine allergy		Yes	Yes	Peanut allergy	Iodine allergy	Penicillin allergy	Sulfa allergy	Shellfish allergy
	47	Male	More than 10 years	No	United Arab of Emirates		True			Liver diseases	Both digoxin and warfarin				Animal dander					Peanut allergy	Iodine allergy	Penicillin allergy	Sulfa allergy	Shellfish allergy
	45	Female	Less than 5 years	Yes	United Arab of Emirates		True	Thyroid diseases		Liver diseases	Both digoxin and warfarin					Iodine allergy		Yes	Yes		Iodine allergy			Shellfish allergy
	48	Female	More than 10 years	No	United Arab of Emirates		False		Lung diseases		Both digoxin and warfarin	Sulfa allergy	Peanut allergy			Iodine allergy				Peanut allergy	Iodine allergy	Penicillin allergy	Sulfa allergy	Shellfish allergy
	30	Female	Less than 5 years	Yes	United Arab of Emirates		True			Liver diseases	Both digoxin and warfarin					Iodine allergy		Yes	Yes			Penicillin allergy
	31	Female	More than 10 years	Yes	United Arab of Emirates		False		Lung diseases	Liver diseases	Both digoxin and warfarin					Iodine allergy		No	Yes		Iodine allergy	Penicillin allergy	Sulfa allergy
	33	Female	5-10 years	No	United Arab of Emirates		False			Liver diseases	Both digoxin and warfarin					Iodine allergy		Yes	Yes		Iodine allergy
	26	Male	Less than 5 years	No	Saudi Arabia	Riyadh	True			Liver diseases	Warfarin			Shellfish allergy		Iodine allergy			Yes			Penicillin allergy
	34	Male	More than 10 years	No	Saudi Arabia	Riyadh	True		Lung diseases		Both digoxin and warfarin					Iodine allergy		No	No		Iodine allergy	Penicillin allergy	Sulfa allergy	Shellfish allergy
	29	Female	Less than 5 years	No	Saudi Arabia	Makkah	False		Lung diseases		Both digoxin and warfarin	Sulfa allergy										Penicillin allergy
	25	Female	Less than 5 years	No	Saudi Arabia	Riyadh	False	Thyroid diseases			Both digoxin and warfarin					Iodine allergy		Yes	No		Iodine allergy
	31	Female	5-10 years	No	Bahrain		False			Liver diseases	Digoxin					Iodine allergy		No	Yes		Iodine allergy		Sulfa allergy
	34	Female	5-10 years	No	United Arab of Emirates		False			Liver diseases	Both digoxin and warfarin	Sulfa allergy											Sulfa allergy
	60	Male	More than 10 years	Yes	United Arab of Emirates		False	Thyroid diseases			Digoxin						None of the above					Penicillin allergy	Sulfa allergy
	35	Male	5-10 years	No	Saudi Arabia	Riyadh	False			Liver diseases	Both digoxin and warfarin	Sulfa allergy											Sulfa allergy
	35	Female	5-10 years	Yes	Kuwait		False		Lung diseases		Both digoxin and warfarin					Iodine allergy		No	Yes			Penicillin allergy
	33	Male	5-10 years	Yes	United Arab of Emirates		True	Thyroid diseases	Lung diseases		Warfarin	Sulfa allergy		Shellfish allergy		Iodine allergy					Iodine allergy	Penicillin allergy	Sulfa allergy
	39	Male	More than 10 years	No	Saudi Arabia	Makkah	False	Thyroid diseases			Both digoxin and warfarin	Sulfa allergy				Iodine allergy				Peanut allergy	Iodine allergy	Penicillin allergy	Sulfa allergy	Shellfish allergy
	23	Female	Less than 5 years	No	Saudi Arabia	Riyadh	True	Thyroid diseases	Lung diseases	Liver diseases	Both digoxin and warfarin	Sulfa allergy				Iodine allergy					Iodine allergy		Sulfa allergy
	23	Female	Less than 5 years	No	Saudi Arabia	Riyadh	False		Lung diseases		Both digoxin and warfarin					Iodine allergy		No	Yes		Iodine allergy			Shellfish allergy
	29	Female	Less than 5 years	No	Kuwait		True	Thyroid diseases			Both digoxin and warfarin					Iodine allergy		Yes	Yes			Penicillin allergy
	29	Female	Less than 5 years	No	Kuwait		True	Thyroid diseases			Both digoxin and warfarin					Iodine allergy		Yes	Yes	Peanut allergy		Penicillin allergy
	29	Male	5-10 years	No	Oman		False			Liver diseases	Both digoxin and warfarin					Iodine allergy		Yes	Yes		Iodine allergy
Mean	35.0984
SD	8.48274
